# Supplementary material for: Temporal Changes in Splenic Immune Cell Populations following Infection with a Very Virulent plus MDV in Commercial Meat-Type Chickens
Source: Viruses. 2024 Jul 6;16(7):1092. doi: 10.3390/v16071092 (PMC11281429; doi:10.3390/v16071092)
Supplement: Supplementary file 1 [file viruses-16-01092-s001.zip]

Archive with 9 entries (9 files):
- Figure supplementary 1.pptx
- Figure supplementary 2.pptx
- Figure supplementary 3.pptx
- Figure supplementary 4.pptx
- Figure supplementary 5.pptx
- Supplementary Table  2.pdf
- Supplementary Table  3.pdf
- Supplementary Table  4.pdf
- Supplementary Table 1.pdf
